# Supplementary material for: Rhesus Macaque CODEX Multiplexed Immunohistochemistry Panel for Studying Immune Responses During Ebola Infection
Source: Front Immunol. 2021 Dec 6;12:729845. doi: 10.3389/fimmu.2021.729845 (PMC8685521; doi:10.3389/fimmu.2021.729845)
Supplement: Supplementary Table 1 — Antibody panel information. Antibody, clone, supplier, product number, oligonucleotide number, oligonucleotide sequence, oligonucleotide channel, imaging order. [file Table_1.xlsx]

## Sheet: Table S1
Marker	Clone	Host species	Company	Catalog No.	Top Oligo Sequence (5'-3')	BottomOligo Sequence (5'-3')	Fluorophore	Dilutions (IHC)	Dilutions (CODEX)	Exposure (ms)	Cycle Order
Iba-1	EPR16588	Rabbit	Abcam	ab220815	/mal/ATGGTTTAGGACTAC	GTAGTCCTAAACCAT	Cy3	1:200	1:200	250	1
CD68	D4B9C	Rabbit	Cell Signalling & Technology	76437S	/mal/TCTCCCATTAGTCGG	CCGACTAATGGGAGA	Cy3	1:50	1:200	250	2
EBOV GP	poly	Rabbit	IBT Bioservices	0301-015	/mal/CGCAGATGAATATTC	GAATATTCATCTGCG	Cy5	1:200	1:200	250	2
Calprotectin	MAC387	Mouse	GeneTex	GTX76579	/mal/AGATTCAGTCTCTCG	CGAGAGACTGAATCT	Cy3	1:50	1:50	118	3
CD20	rIGEL/773	Mouse	Novus	NBP2-54591-200ug	/mal/GCACGGCAAAGTG	CACTTTGCCGTGC	Ax488	1:200	1:100	500	3
EBOV NP	poly	Rabbit	IBT Bioservices	0301-012	/mal/GGGTTATACACTCGT	ACGAGTGTATAACCC	Cy3	1:200	1:100	250	3
CD66a	YTH71.3	Rat	Invitrogen	MA5-17003	/mal/CGTGCCGTTTCAC	GTGAAACGGCACG	Cy3	1:400	1:100	250	4
CD8a	D8A8Y	Rabbit	Cell Signalling & Technology	85336	/mal/GCACGCCCTTTTA	TAAAAGGGCGTGC	Cy5	1:200	1:100	500	5
FoxO1	C29H4	Rabbit	Cell Signalling & Technology	2880S	/mal/CACTTGTCTAACCAA	TTGGTTAGACAAGTG	Cy5	1:100	1:100	500	6
Syndecan-1/CD138	EPR6454	Rabbit	Abcam	ab226108	/mal/ACCTACACAATGCTA	TAGCATTGTGTAGGT	Cy3	1:200	1:200	250	6
CD16	D1N9L	Rabbit	Cell Signalling & Technology	24326	/mal/TGGTCCACTAACGTA	TACGTTAGTGGACCA	Cy5	1:200	1:50	500	7
IgG	Polyclonal	Rabbit	Dako-Agilent	A042301-2	/mal/AGGTCAACTCGCAC	GTGCGAGTTGACCT	Cy3	1:8000	1:100	500	8
CD56	MRQ-42	Rabbit	Milipore Sigma	PO62451667	/mal/ATAGGGCATTTGAAG	CTTCAAATGCCCTAT	Cy5	1:200	1:100	500	8
CD3e	D7A6E	Rabbit	Cell Signalling & Technology	85061S	/mal/ATTTCAACAAATATTGTT	AACAATATTTGTTGAAAT	Cy3	1:50	1:100	118	9
CD163	EDHu-1	Mouse	Novus	NB110-40686	/mal/TGTATGAGTAGTAATCT	AGATTACTACTCATACA	Cy5	1:200	1:100	500	10
CD21	SP186	Rabbit	Abcam	ab240987	/mal/TCTAAGTCAGAGAGC	GCTCTCTGACTTAGA	Cy5	1:200	1:200	250	11
CD209 (DC-SIGN)	DCN46	Mouse	BD	551186	/mal/CGTGCGGGAAAAT	ATTTTCCCGCACG	Cy5	1:200	1:100	500	12
IgM	Polyclonal	Rabbit	Dako-Agilent	A042501-2	/mal/GGTCACATGGTCGTT	AACGACCATGTGACC	Cy5	1:500	1:100	500	13
MMP9	L51/82	Mouse	Biolegend	819701	/mal/GCGGATTTCGTATTT	AAATACGAAATCCGC	Cy5	1:200	1:20	200	14
CD4	EPR6855	Rabbit	Abcam	ab133616	/mal/AACGCGACGGAT	ATCCGTCGCGTT	Cy5	1:200	1:100	500	15
EBOV VP40	3G5	Mouse	IBT Bioservices	0201-016	/mal/CGCTAAGATATTCTAAG	CTTAGAATATCTTAGCG	Cy5	1:200	1:50	500	16
