# Supplementary material for: Rhesus Macaque CODEX Multiplexed Immunohistochemistry Panel for Studying Immune Responses During Ebola Infection
Source: Front Immunol. 2021 Dec 6;12:729845. doi: 10.3389/fimmu.2021.729845 (PMC8685521; doi:10.3389/fimmu.2021.729845)
Supplement: Supplementary Table 2 — All antibodies tested in this study. Antibody, clone, Manufacturer reported reactivity, species, company, catalog number, manufacturer recommendation for IHC, dilutions tested for IHC, pass/fail of antibody in our validation pipeline. [file Table_2.xlsx]

## Sheet: Table S2
Antibody	Clone	Manufacturer reported reactivity	Species	Company	Catalog #	Manufacturer recommended for IHC	Dilutions tested for IHC	Pass/Fail
CD16	3G8	Human, African Green, Baboon, Capuchin Monkey, Chimpanzee, Cynomolgus, Marmoset, Pigtailed Macaque, Rhesus, Sooty Mangabey, Squirrel Monkey	Mouse	Biolegend	302002	No	1:50,1:200	Fail
CD1d	NOR3.2/13.17	Human	Mouse	Abcam	ab11076	Yes	1:50,1:200	Fail
CD40	5C3	Human	Mouse	Novus	NBP1-43416-0.1mg	Yes	1:50,1:200	Fail
CD64	10.1	Human, Baboon, Capuchin Monkey, Chimpanzee, Cynomolgus, Rhesus, Squirrel Monkey	Mouse	Biolegend	305002	No	1:50,1:200	Fail
CD11c	SHCL3	Human	Mouse	Biolegend	371502	No	1:50,1:200	Fail
CD14	M5E2	Human, African Green, Capuchin Monkey, Cattle (Bovine, Cow), Chimpanzee, Common Marmoset, Cotton-topped Tamarin, Cynomolgus, Dog (Canine), Rhesus, Pigtailed Macaque, Squirrel Monkey	Mouse	Biolegend	301802	No	1:50,1:200	Fail
CD54	HCD54	Human	Mouse	Life Span Bio	LS-C40894-100	Yes	1:50,1:200	Fail
CD66b	G10F5	Human, Cross-Reactivity: Chimpanzee	Mouse	Biolegend	305102	Yes	1:50,1:200	Fail
CD69	FN50	Human, African Green, Baboon, Chimpanzee, Cynomolgus, Pigtailed Macaque, Rhesus	Mouse	Biolegend	310902	No	1:50,1:200	Fail
CD8	LT8	Human, Non-human primate	Mouse	Invitrogen	MA1-81127	Yes	1:50,1:200	Fail
CD80	2D10	Human, Cross-Reactivity: Rhesus	Mouse	Biolegend	305202	No	1:50,1:200	Fail
TCRgd	B1	Human, African Green, Baboon, Cynomolgus, Pigtailed Macaque, Rhesus	Mouse	Biolegend	331202	No	1:50,1:200	Fail
CD161	HP-3G10	Human, African Green, Baboon, Cynomolgus, Rhesus	Mouse	Biolegend	339902	No	1:50,1:200	Fail
CD19	J3-119	Human	Mouse	Beckman-Coulter	Custom Order	No	1:50,1:200	Fail
CD25	M-A251	Human, Cross-Reactivity: Baboon, Cynomolgus, Rhesus	Mouse	Biolegend	356102	No	1:50,1:200	Fail
CD28	L283	Human	Mouse	BD	348040	No	1:50,1:200	Fail
CD39	A1	Human, Rhesus	Mouse	Biolegend	328202	No	1:50,1:200	Fail
CD61	VI-PL2	Human, African Green, Baboon, Cynomolgus, Rhesus	Mouse	Biolegend	336402	No	1:50,1:200	Fail
CD123	7G3	Human	Mouse	BD	554527	No	1:50,1:200	Fail
CD24	ML5	Human, Cross-Reactivity: Chimpanzee	Mouse	Biolegend	311102	No	1:50,1:200	Fail
CD279 (PD-1)	EH12.1	Human	Mouse	BD	562138	No	1:50,1:200	Fail
CD4	OKT4	Human, Cross-Reactivity: Chimpanzee, Cynomolgus, Rhesus	Mouse	Biolegend	317402	Yes	1:50,1:200	Fail
CD7	M-T701	Human	Mouse	BD	555359	Yes	1:50,1:200	Fail
CD71	OKT9	Human	Mouse	BioXCel	BE0023	Yes	1:50,1:200	Fail
CD138	DL-101	Human, African Green, Baboon, Cynomolgus	Mouse	Biolegend	352302	Yes	1:50,1:200	Fail
CD45RA	H1100	Human, Cross-Reactivity: Chimpanzee	Mouse	Biolegend	304102	No	1:50,1:200	Fail
CD95	DX2	Human, African Green, Baboon, Capuchin Monkey, Chimpanzee, Common Marmoset, Cotton-topped Tamarin, Cynomolgus, Pigtailed Macaque, Rhesus, Sooty Mangabey	Mouse	Biolegend	305602	No	1:50,1:200	Fail
CD106	STA	Human	Mouse	Biolegend	305802	Yes	1:50,1:200	Fail
CD166	3A6	Human, African Green, Baboon, Cynomolgus, Rhesus	Mouse	Biolegend	343902	No	1:50,1:200	Fail
CD279 (PD-1)	NAT105	Human	Mouse	Biolegend	367402	Yes	1:50,1:200	Fail
CD45RO	UCHL1	Human, Chimpanzee, Cynomolgus, Common Marmoset	Mouse	Biolegend	304202	No	1:50,1:200	Fail
CD52	HI186	Human, Cynomolgus, Rhesus	Mouse	Biolegend	316002	No	1:50,1:200	Fail
CD162	KPL-1	Human, African Green, Baboon, Cynomolgus, Rhesus	Mouse	Biolegend	328802	Yes	1:50,1:200	Fail
CD274 (PD-L1)	29E.2A3	Human, African Green, Baboon, Cynomolgus, Rhesus	Mouse	Biolegend	329702	Yes	1:50,1:200	Fail
p-Histone H2A.X (S139)	20E3	Human, Mouse, Rat, Monkey	Rabbit	Cell Signaling	9718BF	Yes	1:50,1:200	Fail
p-STAT5 (Tyr694)	C11C5	Human, Mouse	Rabbit	Cell Signaling	9359BF	Yes	1:50,1:200	Fail
CD235a	HIR2	Human, African Green, Baboon	Mouse	Biolegend	306615	No	1:50,1:200	Fail
IgM	G20-127	Human	Mouse	BD	555780	No	1:50,1:200	Fail
STAT6	18	Human	Mouse	BD	624084 - Custom Order	No	1:50,1:200	Fail
Androgen Receptor	AR441	Human	Mouse	Abcam	ab9474	Yes	1:50,1:200	Fail
CD103 (Integrin Alpha E)	EPR4166(2)	Human	Rabbit	Abcam	ab221210	Yes	1:50,1:200	Fail
CD105 (Endoglin)	SN6h	Human	Mouse	Abcam	ab11414	Yes	1:50,1:200	Fail
CD39	EPR20627	Human, Mouse	Rabbit	Abcam	ab236038	Yes	1:50,1:200	Fail
CD49d/Alpha 4 Integrin	9F10	Human, Rhesus, Cynomolgus, Baboon, Dog, Cow, Sheep, Cat, Horse	Mouse	BD	555502	No	1:50,1:200	Fail
CD29/Beta 1 Integrin	MAR4	Human, Rhesus, Cynomolgus, Baboon	Mouse	BD	555442	No	1:50,1:200	Fail
Beta 7 Integrin	FIB054	Human, Mouse	Rat	BD	555943	No	1:50,1:200	Fail
CDw199 (CCR9)	258621	Human	Mouse	R&D Biosystems	MAB1791	No	1:50,1:200	Fail
STAT3	4	Human	Mouse	BD	612357	No	1:50,1:200	Fail
CD36	D8L9T	Human	Rabbit	CST	14347	Yes	1:50,1:200	Fail
CD4	A161A1	Human	Rat	Biolegend	357402	No	1:50,1:200, pH6 pH9	Fail
CD4	34930	Human	Mouse	Novus	MAB379-100	No	1:50,1:200, pH6 pH9	Fail
CD4	4SM95	Human, Mouse	Rat	Thermo Fisher	14-9766-82	Yes	1:50,1:200, pH6 pH9	Fail
CD11c	B-ly6	Human	Human	BD	555391	Yes	1:50,1:200, pH6 pH9	Fail
CD11c	N418	Human, Mouse, Non-human primate	Armenian Hamseter	Thermo Fisher	14-0114-82	Yes	1:50,1:200, pH6 pH9	Fail
CD4	RPA-T4	Human	Mouse	BD	555344	Yes	1:50,1:200, pH6 pH9	Fail
CD4	L200	Human, Rhesus, Cynomolgus, Baboon	Mouse	BD	550625	No	1:50,1:200, pH6 pH9	Fail
CD4	S3.5	Human, Mouse, Non-human primate, Rat, Rhesus monkey	Mouse	Invitrogen	MHCD0400	No	1:50,1:200, pH6 pH9	Fail
Calprotectin	MAC387	Human, Rat, Rabbit, Goat, Bovine, Cat, Dog, Guinea pig, Baboon, Cynomolgus monkey, Fallow deer, Horse, Marmoset, Pig, Mink, Pygmy hippopotamus, Rhesus Monkey	Mouse	GeneTex	GTX76579	Yes	1:50	Pass
CD66a	YTH71.3	Human, Non-human primate	Rat	Invitrogen	MA5-17003	Yes	1:400	Pass
CD16	D1N9L	Human	Rabbit	Cell Signalling & Technology	24326	Yes	1:200	Pass
CD4	EPR6855	Human	Rabbit	Abcam	ab133616	Yes	1:200	Pass
IgG	Polyclonal	Human	Rabbit	Dako-Agilent	A042301-2	Yes	1:8000	Pass
IgM	Polyclonal	Human	Rabbit	Dako-Agilent	A042501-2	Yes	1:500	Pass
CD8a	D8A8Y	Human	Rabbit	Cell Signalling & Technology	85336	Yes	1:200	Pass
CD3e	D7A6E	Human	Rabbit	Cell Signalling & Technology	85061S	Yes	1:50	Pass
CD20	rIGEL/773	Human	Mouse	Novus	NBP2-54591-200ug	Yes	1:200	Pass
FoxO1	C29H4	Human, Mouse, Rat, Monkey	Rabbit	Cell Signalling & Technology	2880S	Yes	1:100	Pass
Iba-1	EPR16588	Human, Mouse, Rat	Rabbit	Abcam	ab220815	Yes	1:200	Pass
Syndecan-1/CD138	EPR6454	Human, Mouse, Rat	Rabbit	Abcam	ab226108	Yes	1:200	Pass
CD56	MRQ-42	Human	Rabbit	Milipore Sigma	PO62451667	Yes	1:200	Pass
CD163	EDHu-1	Human, Rat, Porcine, Bovine, Guinea Pig, Primate, Rhesus Macaque, Sheep	Mouse	Novus	NB110-40686	Yes	1:200	Pass
CD21	SP186	Human, Mouse, Rat	Rabbit	Abcam	ab240987	Yes	1:200	Pass
MMP9	L51/82	Human, Mouse, Rat	Mouse	Biolegend	819701	Yes	1:200	Pass
CD209 (DC-SIGN)	DCN46	Human	Mouse	BD	551186	No	1:200	Pass
CD68	D4B9C	Human	Rabbit	Cell Signalling & Technology	76437S	Yes	1:50	Pass
