# Supplementary material for: Rhesus Macaque CODEX Multiplexed Immunohistochemistry Panel for Studying Immune Responses During Ebola Infection
Source: Front Immunol. 2021 Dec 6;12:729845. doi: 10.3389/fimmu.2021.729845 (PMC8685521; doi:10.3389/fimmu.2021.729845)
Supplement: Supplementary Table 3 — Composition of buffers and reagents for CODEX. [file Table_3.xlsx]

## Sheet: Table S3
Name	Storage	Components	Final Concentration	Supplier	Purpose
TCEP	4°C	TCEP (Tris-(2- carboxyethyl) phosphine)	0.5M	Sigma	Conjugation
		10N NaOH (to adjust pH=7.0)	-	Sigma
		ddH2O	-	Milli-Q, Millipore
Buffer C	RT	Tris pH=7.5	1mM	Teknova	Oligonucleotide activation/Conjugation
		Tris pH=7.0	1mM	Teknova
		NaCl	150mM	Sigma
		NaN3	0.02% (w/v)	Sigma
		EDTA	1mM	Sigma
		ddH2O	-	Milli-Q, Millipore
1X TE	RT	Tris pH = 8.0	10mM	Teknova	Diluting fluorescent oligonucleotides
		NaN3	0.02% (w/v)	Sigma
		EDTA	1mM	Sigma
		ddH2O	-	Milli-Q, Millipore
High-Salt PBS	RT	DPBS	1X	Thermo Fisher Scientific	Conjugation
		NaCl	0.9M	Sigma
		NaN3	0.02% (w/v)	Sigma
		ddH20	-	Milli-Q, Millipore
1M Na2HPO4	RT	Na2HPO4	1M	Sigma	Staining
		NaN3	0.02% (w/v)	Sigma
		ddH20		Milli-Q, Millipore
1M NaH2PO4	RT	NaH2PO4 H20	1M	Sigma	Staining
		NaN3	0.02% (w/v)	Sigma
		ddH20		Milli-Q, Millipore
5M NaCl	RT	NaCl	5M	Sigma	Conjugation/Staining/Multicycle
		NaN3	0.02% (w/v)	Sigma
		ddH2O	-	Milli-Q, Millipore
CODEX Staining Buffer S1	RT for short-term, 4°C for long-term	EDTA	5mM	Sigma	Staining
		DPBS	1X	Thermo Fisher Scientific
		BSA	0.5% (w/v)	Sigma
		NaN3	0.02% (w/v)	Sigma
		ddH2O	-	Milli-Q, Millipore
CODEX Staining Buffer S2 (final pH ~ 6.8-7.0)	RT for short-term, 4°C for long-term	S1	0.5M	Lab Stock	Staining
		Na2HPO4	61mM	Sigma
		NaH2PO4	39mM	Sigma
		NaCl	250mM	Sigma
		ddH2O	-	Milli-Q, Millipore
CODEX Staining Buffer S4	RT for short-term, 4°C for long-term	S1	0.9X	Lab stock	Staining/Multicycle
		NaCl	0.5M	Sigma
		ddH2O	-	Milli-Q, Millipore
BS3 aliquot	-20°C	BS3 (bis(sulfosuccinimidyl)suberate)	3mg/15uL	Thermo Fisher Scientific	Staining
		DMSO (in ampule form)	-	Sigma
Blocking Buffer B1	4°C	Mouse IgG	1mg/mL	Sigma	Staining/Multicycle
		S2 Buffer	1X	Lab stock
Blocking Buffer B2	4°C	Rat IgG	1mg/ml	Sigma	Staining/Multicycle
		S2 Buffer	1X	Lab Stock
Blocking Buffer B3	4°C	Sheared salmon sperm DNA	10mg/mL	Thermo Fisher Scientific	Staining/Multicycle
Blocking Buffer BC4	4°C	Mixture of 57 non-modified CODEX oligonucleotides	0.5mM	TriLink Biotechnologies and Integrated DNA Technologies	Staining/Multicycle
		1X TE	-	Lab Stock
CODEX Buffer H2	RT	Tris pH= 7.5	10mM	Teknova	Multicycle
		NaN3	0.02% (w/v)	Sigma
		TritonX	0.1% (w/v)	Sigma
		MgCl2-6H20	10mM	Sigma
		NaCl	150mM	Sigma
		ddH2O	-	Milli-Q, Millipore
CODEX Hybridizing Buffer	RT, make it right before rendering and multicycle	H2	20% (v/v)	Lack Stock	Multicycle
		DMSO	80% (v/v)	Thermo Fisher Scientific
CODEX Stripping Buffer	RT, make it right before rendering and multicycle	H2	80% (v/v)	Lab Stock	Multicycle
		DMSO	20% (v/v)	Thermo Fisher Scientific
